# Supplementary material for: Knowledge about E-Cigarettes and Tobacco Harm Reduction among Public Health Residents in Europe
Source: Int J Environ Res Public Health. 2019 Jun 12;16(12):2071. doi: 10.3390/ijerph16122071 (PMC6617304; doi:10.3390/ijerph16122071)
Supplement: Supplementary file 1 [file ijerph-16-02071-s001.zip]

Archive with 3 entries (2 files):
- ijerph-510448-supplementary/
- ijerph-510448-supplementary/ijerph-510448-supplementary.doc
- ijerph-510448-supplementary/ijerph-510448-supplementary.pdf
